# Supplementary material for: Using Body Composition Analysis for Improved Nutritional Intervention in Septic Patients: A Prospective Interventional Study
Source: Nutrients. 2023 Aug 31;15(17):3814. doi: 10.3390/nu15173814 (PMC10489810; doi:10.3390/nu15173814)
Supplement: Supplementary file 1 [file nutrients-15-03814-s001.zip]

Archive with 1 entries (1 files):
- nutrients-2551406-supplementary.pdf
